# Supplementary material for: Antinociceptive Efficacy of the µ-Opioid/Nociceptin Peptide-Based Hybrid KGNOP1 in Inflammatory Pain without Rewarding Effects in Mice: An Experimental Assessment and Molecular Docking
Source: Molecules. 2021 May 28;26(11):3267. doi: 10.3390/molecules26113267 (PMC8198056; doi:10.3390/molecules26113267)
Supplement: Supplementary file 1 [file molecules-26-03267-s001.zip]

Archive with 1 entries (1 files):
- molecules-1210249-supplementary.pdf
